# Supplementary material for: Genome-wide analysis of the XTH gene family and functional analysis of DlXTH23.5/25 during early longan somatic embryogenesis
Source: Front Plant Sci. 2022 Nov 23;13:1043464. doi: 10.3389/fpls.2022.1043464 (PMC9727300; doi:10.3389/fpls.2022.1043464)
Supplement: Supplementary file 3 [file Table_1.xlsx]

## Sheet: Sheet1
Table S1 Summary of primers used in this study
Code	Primer name	Use	Sequence（5’→3’）
1	DlXTH23.5-F	qRT-PCR	TGATGCTTGTGTTTGGTCC
	DlXTH23.5-R	qRT-PCR	CCCATTTGAGCCTATCCTG
2	DlXTH25-F	qRT-PCR	AGTGTTCATCTTGGTTGGGT
	DlXTH25-R	qRT-PCR	CACCGTTGTTGAGTGTCTTC
3	DlWRKY31-F	qRT-PCR	GGGTTCGTGGACTTGCTTA
	DlWRKY31-R	qRT-PCR	TAGTGGTGGTGGTGGTGAA
4	DlERF1-F	qRT-PCR	GGAAACCAGCCATAAACG
	DlERF1-R	qRT-PCR	CCTCTGTAGTGCCTCTCCTT
5	DlERF5-F	qRT-PCR	CGGAGGAGAAGCACTACAGA
	DlERF5-R	qRT-PCR	CAAGAGGGAAGTTGACGATG
6	DlXTH23.5-1301-F	Vectorconstruction	gagctcggtacccggggatccATGGCTTCCTCTGCTTGTTGTC
	DlXTH23.5-1301-R	Vectorconstruction	cttgcatgcctgcaggtcgacCTAGGAGGCCTTGCATTCTGG
7	DlXTH23.5-1302-F	Vectorconstruction	acgggggactcttgaccatggATGGCTTCCTCTGCTTGTTGTC
	DlXTH23.5-1302-R	Vectorconstruction	AagttcttctcctttactagtGGAGGCCTTGCATTCTGGG
8	DlXTH25-1301-F	Vectorconstruction	gagctcggtacccggggatccATGCGCCCTCGTTCCTATAA
	DlXTH25-1301-R	Vectorconstruction	gccaagcttgcatgcctgcagTTAAAAGGCGCACTCTCTGGG
9	DlXTH25-1302-F	Vectorconstruction	acgggggactcttgaccatggATGCGCCCTCGTTCCTATAA
	DlXTH25-1302-R	Vectorconstruction	aagttcttctcctttactagtAAAGGCGCACTCTCTGGGA
10	DlWRKY31-1301-F	Vectorconstruction	gagctcggtacccggggatccATGGAGAAAAAGAGAGAGATGTTGTTG
	DlWRKY31-1301-R	Vectorconstruction	cttgcatgcctgcaggtcgacTCATGCATGATGATTTGGCTG
11	DlERF1-1301-F	Vectorconstruction	gagctcggtacccggggatccATGGCGTCTGCAGAAGAAGC
	DlERF1-1301-R	Vectorconstruction	cttgcatgcctgcaggtcgacTTACATGACCGTCAGCCAAGTATG
12	DlERF5-1301-F	Vectorconstruction	gagctcggtacccggggatccATGGCTACACCAAATGAAATTATGG
	DlERF5-1301-R	Vectorconstruction	cttgcatgcctgcaggtcgacTCAAAGAACCATCAACTGTGGGA
13	DlXTH23.5pro-LUC-F	Vectorconstruction	ctatagggcgaattgggtaccTAGCAGGTTCAAGTTCGGGT
	DlXTH23.5pro-LUC-R	Vectorconstruction	tgtttttggcgtcttccatggGATGAGAAGAGAAACGCAAAGG
14	DlXTH25pro-LUC-F	Vectorconstruction	ctatagggcgaattgggtaccGACAGCTGTCAAAGTATGTTGTTTAGAT
	DlXTH25pro-LUC-R	Vectorconstruction	tgtttttggcgtcttccatggTTTAATGAATTTATCTGTGTCTTGGAAG
