# Supplementary material for: Genome-wide analysis of the XTH gene family and functional analysis of DlXTH23.5/25 during early longan somatic embryogenesis
Source: Front Plant Sci. 2022 Nov 23;13:1043464. doi: 10.3389/fpls.2022.1043464 (PMC9727300; doi:10.3389/fpls.2022.1043464)
Supplement: Supplementary file 4 [file Table_2.xlsx]

## Sheet: Sheet1
Supplementary Data 2 The synonymous and non-synonymous substitution rates of DlXTH famliy
Collinearity gene	Ka	Ks	Ka_Ks
DlXTH32.1×DlXTH32.2	0.147572	1.37599	0.107248
DlXTH5.1×DlXTH5.2	0.11029	1.93028	0.0571369
